# Supplementary material for: Uropathogenic E. coli and Hybrid Pathotypes in Mexican Women with Urinary Tract Infections: A Comprehensive Molecular and Phenotypic Overview
Source: Curr Issues Mol Biol. 2024 Jun 13;46(6):5909–28. doi: 10.3390/cimb46060353 (PMC11202577; doi:10.3390/cimb46060353)
Supplement: Supplementary file 1 [file cimb-46-00353-s001.zip]

Archive with 1 entries (1 files):
- cimb-3015948-supplementary.pdf
